# Supplementary material for: Vesicular Glutamate Release from Feeder-FreehiPSC-Derived Neurons
Source: Int J Mol Sci. 2022 Sep 11;23(18):10545. doi: 10.3390/ijms231810545 (PMC9501332; doi:10.3390/ijms231810545)
Supplement: Supplementary file 1 [file ijms-23-10545-s001.zip]

Archive with 1 entries (1 files):
- ijms-1848724-supplementary.pdf
